# Supplementary material for: Age-Related Changes in Neuron–Microglia Interaction Mediated by Fractalkine Under Inflammatory Conditions
Source: Int J Mol Sci. 2025 Nov 25;26(23):11378. doi: 10.3390/ijms262311378 (PMC12692065; doi:10.3390/ijms262311378)
Supplement: Supplementary file 1 [file ijms-26-11378-s001.zip]

Archive with 2 entries (2 files):
- SupMat-MeltingCurvesRT-qPCR-Final.pdf
- SupMat-WBsPaperFKN-Final.pdf
